# Supplementary material for: Cortical Morphology Differences in Subjects at Increased Vulnerability for Developing a Psychotic Disorder: A Comparison between Subjects with Ultra-High Risk and 22q11.2 Deletion Syndrome
Source: PLoS One. 2016 Nov 9;11(11):e0159928. doi: 10.1371/journal.pone.0159928 (PMC5102447; doi:10.1371/journal.pone.0159928)
Supplement: S2 File — (DAT) [file pone.0159928.s002.dat]

SUBJECTS_DIR	/scratch/imbakker/gmv_gyri/output_freesurfer_5_3
fsid	group	age	gender	bsv
2_004_PRG	2	-0.1207	1	0.1178
2_006_PRG	2	1.5493	1	-0.1052
2_007_PRG	2	-5.0407	1	0.0511
2_008_PRG	2	1.5493	1	-0.0399
2_009_PRG	2	3.5493	1	0.0839
2_011_PRG	2	-0.4507	0	0.0959
2_021_PRG	2	-4.4507	0	-0.1387
2_027_PRG	2	4.6293	1	-0.1589
2_029_PRG	2	-3.1107	1	-0.0241
2_030_PRG	2	2.1493	1	-0.1209
2_031_PRG	2	-1.0507	1	-0.1341
2_032_PRG	2	-3.2907	1	-0.0763
2_034_PRG	2	-5.0407	0	0.1093
2_035_PRG	2	-1.4307	0	-0.0970
2_037_PRG	2	4.3493	0	0.1287
2_038_PRG	2	-1.4507	0	-0.1111
2_040_PRG	2	-4.4507	0	-0.1822
2_042_PRG	2	-2.4507	1	0.2573
2_043_PRG	2	-4.4507	0	-0.0009
2_045_PRG	2	-1.4507	1	0.2366
2_050_PRG	2	2.5493	1	0.0688
2_055_PRG	2	-3.4507	1	0.0472
3_001_PRG	3	-1.4507	0	0.0999
3_004_PRG	3	-1.4507	1	0.1272
3_005_PRG	3	-1.4507	1	0.2321
3_006_PRG	3	-2.4507	1	0.0601
3_007_PRG	3	5.5493	1	-0.1074
3_009_PRG	3	-4.4507	0	-0.0496
3_011_PRG	3	1.5493	1	-0.1791
3_012_PRG	3	-5.4507	1	-0.0197
3_013_PRG	3	2.5493	0	0.0206
3_014_PRG	3	3.5493	1	-0.0069
3_015_PRG	3	0.5493	0	0.1932
3_016_PRG	3	5.5493	0	-0.0405
4_001_PRG	3	1.5493	0	0.0718
4_002_PRG	3	4.5493	1	-0.0462
4_003_PRG	3	2.5493	1	-0.0074
4_004_PRG	3	-2.4507	1	-0.2270
4_005_PRG	3	0.5493	0	-0.0405
4_007_PRG	3	5.5493	1	0.1211
4_009_PRG	3	4.5493	0	-0.0578
4_012_PRG	3	2.5493	0	-0.1827
4_014_PRG	3	2.5493	1	0.0517
