# Supplementary material for: Cortical Morphology Differences in Subjects at Increased Vulnerability for Developing a Psychotic Disorder: A Comparison between Subjects with Ultra-High Risk and 22q11.2 Deletion Syndrome
Source: PLoS One. 2016 Nov 9;11(11):e0159928. doi: 10.1371/journal.pone.0159928 (PMC5102447; doi:10.1371/journal.pone.0159928)
Supplement: S3 File — (DAT) [file pone.0159928.s003.dat]

SUBJECTS_DIR /scratch/imbakker/gmv_gyri/output_freesurfer_5_3/
fsid	group	age	gender	bsv
1_002_PRG	1	-4.564	0	-0.137
1_003_PRG	1	-2.564	1	0.118
1_005_PRG	1	-4.074	1	-0.072
1_006_PRG	1	-3.864	1	-0.041
1_007_PRG	1	-2.624	1	-0.059
1_009_PRG	1	-0.164	1	0.216
1_010_PRG	1	0.436	1	-0.225
1_011_PRG	1	1.906	1	-0.048
1_012_PRG	1	-2.264	0	0.034
1_013_PRG	1	-4.314	1	-0.199
1_015_PRG	1	4.936	0	-0.141
1_016_PRG	1	2.936	0	-0.187
1_017_PRG	1	2.936	0	-0.052
1_018_PRG	1	-0.064	0	0.178
1_023_PRG	1	5.106	0	-0.039
1_024_PRG	1	-0.284	1	-0.115
1_026_PRG	1	-0.064	0	0.051
1_030_PRG	1	-5.064	0	-0.143
1_039_PRG	1	3.023	1	-0.074
1_040_PRG	1	-2.794	1	0.231
1_041_PRG	1	-1.634	1	0.054
1_042_PRG	1	-3.854	1	0.042
1_043_PRG	1	0.106	1	0.093
1_046_PRG	1	-0.039	0	0.133
3_001_PRG	3	-1.064	0	0.117
3_003_PRG	3	3.936	0	-0.077
3_004_PRG	3	-1.064	1	0.249
3_005_PRG	3	-1.064	1	0.077
3_006_PRG	3	-0.064	0	-0.032
3_009_PRG	3	-4.064	1	-0.162
3_011_PRG	3	2.936	1	-0.002
3_012_PRG	3	-5.064	0	0.038
3_013_PRG	3	1.936	0	0.211
3_015_PRG	3	1.936	0	0.089
4_001_PRG	3	0.936	1	-0.029
4_002_PRG	3	3.936	1	0.010
4_003_PRG	3	3.936	1	-0.210
4_004_PRG	3	-2.064	0	-0.023
4_005_PRG	3	1.936	1	0.138
4_011_PRG	3	4.936	0	0.087
4_012_PRG	3	1.936	0	-0.165
4_014_PRG	3	2.936	1	0.069
