# Supplementary material for: Cortical Morphology Differences in Subjects at Increased Vulnerability for Developing a Psychotic Disorder: A Comparison between Subjects with Ultra-High Risk and 22q11.2 Deletion Syndrome
Source: PLoS One. 2016 Nov 9;11(11):e0159928. doi: 10.1371/journal.pone.0159928 (PMC5102447; doi:10.1371/journal.pone.0159928)
Supplement: S4 File — (DAT) [file pone.0159928.s004.dat]

SUBJECTS_DIR /scratch/imbakker/gmv_gyri/output_freesurfer_5_3/
fsid	group	age	gender	bsv
1_002_PRG	1	-3.6129	0	-0.1240
1_003_PRG	1	-1.6129	1	0.1318
1_005_PRG	1	-3.1229	1	-0.0588
1_006_PRG	1	-2.9129	1	-0.0279
1_007_PRG	1	-1.6729	1	-0.0458
1_009_PRG	1	0.7871	1	0.2294
1_010_PRG	1	1.3871	1	-0.2117
1_011_PRG	1	2.8571	1	-0.0346
1_012_PRG	1	-1.3129	0	0.0472
1_013_PRG	1	-3.3629	1	-0.1853
1_015_PRG	1	5.8871	0	-0.1270
1_016_PRG	1	3.8871	0	-0.1731
1_017_PRG	1	3.8871	0	-0.0388
1_018_PRG	1	0.8871	0	0.1911
1_023_PRG	1	6.0571	0	-0.0251
1_024_PRG	1	0.6671	1	-0.1018
1_026_PRG	1	0.8871	0	0.0644
1_030_PRG	1	-4.1129	0	-0.1294
1_039_PRG	1	3.9741	1	-0.0607
1_040_PRG	1	-1.8429	1	0.2448
1_041_PRG	1	-0.6829	1	0.0670
1_042_PRG	1	-2.9029	1	0.0552
1_043_PRG	1	1.0571	1	0.1061
1_046_PRG	1	0.9121	0	0.1468
2_015_PRG	2	6.8861	0	-0.0409
2_023_PRG	2	-3.1139	0	0.0475
2_024_PRG	2	-4.1139	0	-0.0766
2_025_PRG	2	-3.1139	0	-0.1010
2_027_PRG	2	6.8861	1	-0.1281
2_028_PRG	2	-3.1139	0	0.1480
2_029_PRG	2	-1.1139	1	0.0067
2_030_PRG	2	3.8861	1	-0.0901
2_031_PRG	2	0.8861	1	-0.1032
2_032_PRG	2	-1.1139	1	-0.0455
2_033_PRG	2	-3.1139	0	0.0338
2_034_PRG	2	-3.1139	0	0.1401
2_035_PRG	2	0.8861	0	-0.0662
2_036_PRG	2	-3.1139	1	0.0521
2_050_PRG	2	4.8861	1	0.0996
2_054_PRG	2	-3.1139	0	0.0995
2_055_PRG	2	-1.1139	0	0.0780
